# Supplementary material for: Expression pattern and clinical value of Key RNA methylation modification regulators in ischemic stroke
Source: Front Genet. 2022 Oct 3;13:1009145. doi: 10.3389/fgene.2022.1009145 (PMC9574037; doi:10.3389/fgene.2022.1009145)
Supplement: Supplementary file 1 [file Table2.XLSX]

## Sheet: Sheet1
Targets	Primers	Sequence (5' to 3')	Product length (bp)
GFAP	Forward	GCGAAGAAAACCGCATCACC	180
	Reverse	AAGGGAGAGCTGGCAGG
GPNMB	Forward	CTATCCCTGGCAAAGACCCA	221
	Reverse	CTGGTCTCCTCGGAAGAACG
FKBP9	Forward	GAGCTTCGTGCCTGATGAGT	116
	Reverse	AGTCCCTGTCATAGCTGGAGT
CHMP5	Forward	CGGAAAAGCGAAACCCAAGG	221
	Reverse	GCTGTTGCTCATACATCCGC
