# Supplementary material for: Expression pattern and clinical value of Key RNA methylation modification regulators in ischemic stroke
Source: Front Genet. 2022 Oct 3;13:1009145. doi: 10.3389/fgene.2022.1009145 (PMC9574037; doi:10.3389/fgene.2022.1009145)
Supplement: Supplementary file 8 [file Table1.XLSX]

## Sheet: Sheet1
	GSE97537	GSE61616
Organism	Rattus norvegicus	Rattus norvegicus
Tissue	Cerebral	Cerebral
Experiment type	profiling by array	profiling by array
Platforms	GPL1355	GPL1355
Gene (number)	14373	14373
Sample (number)
Control/Sham	5	5
Cerebral I/R	7	5
Total	12	10
